# Supplementary material for: Impact of a weight loss and fitness intervention on exercise‐associated plasma oxylipin patterns in obese, insulin‐resistant, sedentary women
Source: Physiol Rep. 2020 Sep 1;8(17):e14547. doi: 10.14814/phy2.14547 (PMC7460071; doi:10.14814/phy2.14547)
Supplement: Supplementary file 2 — Material S2 [file PHY2-8-e14547-s002.xls]

## Sheet: Tab1, exercise_stats
Name	Class	type	intervention_p.value	time_p.value	intervention_FDRp.value	time_FDRp.value	group_lme_q.value	time_lme_q.value	intervention.pre	intervention.post	intervention_FC	time.0	time.10	time_FC
11,12-DiHETrE	OXY	C20-diols	0.350367	1.36841e-09	0.506086	1.24525e-07	0.191416	3.5484e-08	0.178 +/- 0.078	0.155 +/- 0.082	0.871647	0.254 +/- 0.111	0.1 +/- 0.044	0.391812
14,15-DiHETrE	OXY	C20-diols	0.936144	1.98884e-07	0.968058	9.04921e-06	0.364536	2.57862e-06	0.373 +/- 0.121	0.377 +/- 0.149	1.00916	0.382 +/- 0.178	0.162 +/- 0.096	0.423243
AEA	eCB	C20-NAE	0.00606712	1.16765e-06	0.0368072	3.54186e-05	0.0137893	1.00927e-05	0.842 +/- 0.366	0.57 +/- 0.278	0.676353	0.996 +/- 0.401	0.493 +/- 0.243	0.49467
8,9-DiHETrE	OXY	C20-diols	0.407784	2.60732e-06	0.545711	5.93165e-05	0.207345	1.69025e-05	0.083 +/- 0.035	0.074 +/- 0.04	0.885286	0.114 +/- 0.047	0.057 +/- 0.029	0.502964
17,18-DiHETE	OXY	C20-diols	0.0139899	8.93223e-06	0.0748871	0.000140011	0.0263677	3.91937e-05	1.023 +/- 0.432	0.732 +/- 0.35	0.715581	1.252 +/- 0.448	0.697 +/- 0.33	0.556537
12-HETE	OXY	c20-Hydroxyl	0.402523	9.23148e-06	0.545711	0.000140011	0.205942	3.98968e-05	35.761 +/- 22.51	30.231 +/- 23.253	0.845366	39.106 +/- 34.636	9.37 +/- 8.183	0.239608
LEA	eCB	c18-NAE	0.00225117	1.37043e-05	0.0179641	0.000178156	0.00638161	5.07663e-05	2.494 +/- 1.035	1.657 +/- 0.716	0.664347	2.747 +/- 1.064	1.508 +/- 0.719	0.549065
12(S)-HEPE	OXY	c20-Hydroxyl	0.106697	4.76273e-05	0.291778	0.00054176	0.106634	0.000154377	5.325 +/- 4.104	3.742 +/- 2.429	0.70275	5.394 +/- 5.065	1.371 +/- 1.003	0.254128
PGE1	OXY	Prostaglandins	0.624521	8.71684e-05	0.737324	0.00088137	0.276775	0.000250756	0.04 +/- 0.023	0.037 +/- 0.021	0.921281	0.043 +/- 0.032	0.018 +/- 0.01	0.404473
PGE2	OXY	Prostaglandins	0.465051	0.000159483	0.595846	0.00145129	0.223207	0.000380493	0.129 +/- 0.101	0.108 +/- 0.088	0.837745	0.205 +/- 0.131	0.094 +/- 0.05	0.457997
PGD2	OXY	Prostaglandins	0.305796	0.00019428	0.479783	0.00154385	0.179365	0.000428339	0.102 +/- 0.078	0.078 +/- 0.079	0.768802	0.121 +/- 0.11	0.034 +/- 0.037	0.280484
15(S)-HETrE	OXY	c20-Hydroxyl	0.0187034	0.000203584	0.0851004	0.00154385	0.0323342	0.000439927	0.358 +/- 0.159	0.255 +/- 0.145	0.711338	0.375 +/- 0.187	0.205 +/- 0.103	0.545264
PGF2a / (isoprostanes)	OXY	Prostaglandins	0.872929	0.000299946	0.93974	0.00209963	0.348499	0.000598298	0.093 +/- 0.037	0.095 +/- 0.039	1.01913	0.1 +/- 0.047	0.058 +/- 0.029	0.577012
19,20-DiHDPA	OXY	C20-diols	0.212984	0.000441789	0.402843	0.00287163	0.15061	0.000799356	0.403 +/- 0.147	0.346 +/- 0.153	0.85863	0.371 +/- 0.187	0.203 +/- 0.098	0.545536
19(20)-EpDPE	OXY	C20-epoxides	0.00199688	0.000513001	0.0179641	0.00311221	0.00597839	0.000886838	0.694 +/- 0.324	0.45 +/- 0.205	0.648846	0.613 +/- 0.305	0.324 +/- 0.227	0.528552
14(15)-EpETrE	OXY	C20-epoxides	0.632136	0.00152453	0.737324	0.00848936	0.279208	0.0023412	0.281 +/- 0.179	0.258 +/- 0.137	0.917525	0.344 +/- 0.202	0.185 +/- 0.115	0.53948
15-HETE	OXY	c20-Hydroxyl	0.196752	0.00158592	0.392958	0.00848936	0.145517	0.00241908	1.375 +/- 0.668	1.106 +/- 0.737	0.804434	1.333 +/- 0.894	0.658 +/- 0.478	0.493518
11-HETE	OXY	c20-Hydroxyl	0.989989	0.00243366	0.989989	0.0123035	0.377587	0.00342994	0.365 +/- 0.183	0.364 +/- 0.334	0.997274	0.392 +/- 0.358	0.156 +/- 0.131	0.397968
2-AG	eCB	C20-MAG	0.562707	0.00327866	0.673768	0.0154881	0.256405	0.00429534	16.831 +/- 11.826	19.715 +/- 22.717	1.17134	20.627 +/- 25.471	5.954 +/- 4.548	0.288664
9-HETE	OXY	c20-Hydroxyl	0.888045	0.00340397	0.93974	0.0154881	0.352407	0.0044134	0.445 +/- 0.243	0.43 +/- 0.452	0.967312	0.561 +/- 0.488	0.253 +/- 0.156	0.45174
C18:1n9	FFA	MUFA	0.102184	0.00489744	0.291778	0.0212222	0.104311	0.00604738	263.084 +/- 229.024	180 +/- 96.091	0.68419	291.96 +/- 200.638	145.782 +/- 163.424	0.499322
5(S)-HEPE	OXY	c20-Hydroxyl	0.0024847	0.00692438	0.0179641	0.0286417	0.00671593	0.00804234	0.359 +/- 0.102	0.261 +/- 0.125	0.727111	0.364 +/- 0.127	0.271 +/- 0.087	0.743873
13-HOTE	OXY	c18-Hydroxyl	0.00467011	0.0087449	0.0303557	0.0345994	0.0112683	0.00964235	1.194 +/- 0.488	0.802 +/- 0.471	0.671134	1.142 +/- 0.572	0.774 +/- 0.362	0.678099
8-HETE	OXY	c20-Hydroxyl	0.405612	0.0123207	0.545711	0.0467161	0.206768	0.0123559	0.477 +/- 0.273	0.4 +/- 0.354	0.84008	0.605 +/- 0.387	0.371 +/- 0.226	0.613748
Dihomo GLA EA	eCB	C18-NAE	0.137283	0.0128952	0.337643	0.0469386	0.122058	0.0127467	0.401 +/- 0.215	0.315 +/- 0.166	0.784752	0.455 +/- 0.223	0.306 +/- 0.164	0.672549
1-AG	eCB	C20-MAG	0.973517	0.013617	0.986166	0.0476596	0.373652	0.0132222	2.317 +/- 1.916	2.344 +/- 2.818	1.01161	2.589 +/- 3.444	0.923 +/- 0.579	0.356403
TXB2	OXY	Thromboxane	0.472038	0.0153529	0.595846	0.0506864	0.225021	0.0142995	2.493 +/- 1.089	2.926 +/- 2.762	1.17388	3.702 +/- 2.77	2.205 +/- 0.802	0.595676
13-KODE	OXY	C18-Ketone	0.000334662	0.0155958	0.00507571	0.0506864	0.0017802	0.0144433	8.372 +/- 4.392	4.675 +/- 2.695	0.558391	6.604 +/- 4.312	4.032 +/- 2.456	0.610637
C18:1n7	FFA	MUFA	0.115369	0.0173784	0.291778	0.0545321	0.110835	0.0155392	13.714 +/- 15.13	8.591 +/- 5.745	0.626465	16.384 +/- 12.973	8.542 +/- 10.667	0.521332
5-HETE	OXY	c20-Hydroxyl	0.33517	0.0196877	0.505854	0.0597192	0.187497	0.0169451	1.429 +/- 0.764	1.18 +/- 1.016	0.825586	1.315 +/- 1.171	0.693 +/- 0.423	0.526984
8(9)-EpETrE	OXY	C20-epoxides	0.888106	0.0225278	0.93974	0.06613	0.352423	0.0185363	0.796 +/- 0.764	0.83 +/- 0.995	1.04315	0.88 +/- 1.209	0.325 +/- 0.215	0.369791
15-HpETE	OXY	c20-Hydroxyl	0.0168616	0.0235215	0.081949	0.0668894	0.0301243	0.0190604	0.651 +/- 0.451	0.42 +/- 0.222	0.644589	0.678 +/- 0.419	0.452 +/- 0.266	0.666784
17(R)-HDoHE	OXY	C20-diols	0.490858	0.0321803	0.602047	0.0887395	0.231236	0.0245982	1.03 +/- 0.754	0.887 +/- 0.643	0.861689	1.093 +/- 0.835	0.643 +/- 0.566	0.587953
12(13)-EpOME	OXY	c18-Epoxides	0.0407042	0.0366645	0.168367	0.0981314	0.0586738	0.0272264	6.822 +/- 3.226	4.955 +/- 2.99	0.726409	6.216 +/- 3.474	4.208 +/- 2.557	0.676961
DHEA	eCB	C22-NAE	0.908644	0.0390116	0.950421	0.10143	0.357658	0.0285431	0.133 +/- 0.081	0.13 +/- 0.084	0.977893	0.178 +/- 0.09	0.124 +/- 0.075	0.695044
17(18)-EpETE	OXY	C20-epoxides	0.218455	0.0415261	0.402843	0.104969	0.152227	0.0299114	0.164 +/- 0.096	0.133 +/- 0.072	0.811074	0.154 +/- 0.102	0.101 +/- 0.065	0.654673
lipoxin a4	OXY	c20-Hydroxyl	0.0685123	0.0542751	0.239793	0.133487	0.0832431	0.0373602	0.015 +/- 0.008	0.011 +/- 0.006	0.741344	0.015 +/- 0.008	0.011 +/- 0.007	0.731417
C18:3n3	FFA	PUFA	0.0663128	0.0574813	0.239793	0.137653	0.0815845	0.0391306	8.753 +/- 10.108	4.755 +/- 3.523	0.543286	9.701 +/- 8.159	5.486 +/- 7.258	0.565529
11(12)-EpETrE	OXY	C20-epoxides	0.662005	0.0753872	0.75303	0.172892	0.288593	0.0483414	0.672 +/- 0.395	0.625 +/- 0.318	0.929546	0.623 +/- 0.439	0.425 +/- 0.265	0.682397
C17:0	FFA	SFA	0.253389	0.0759963	0.429691	0.172892	0.162805	0.048636	2.719 +/- 3.993	1.74 +/- 1.221	0.63991	3.26 +/- 3.05	1.73 +/- 3.109	0.530498
15(16)-EpODE	OXY	c18-Epoxides	0.000604284	0.0846034	0.00687373	0.187778	0.0026117	0.0526775	2.616 +/- 1.114	1.653 +/- 0.783	0.631847	2.129 +/- 0.965	1.627 +/- 0.902	0.764348
15,16-DiHODE	OXY	C18-diols	8.7597e-06	0.0872993	0.00060933	0.189149	0.000231517	0.0538988	3.689 +/- 1.444	1.886 +/- 1.611	0.511372	2.442 +/- 1.547	1.714 +/- 1.155	0.701964
C18:0	FFA	SFA	0.221342	0.112759	0.402843	0.23863	0.153062	0.0647968	60.571 +/- 97.802	34.58 +/- 35.407	0.570898	75.481 +/- 81.792	41.921 +/- 70.065	0.555378
9,10-13-TriHOME	OXY	C18-triols	0.357687	0.119634	0.508586	0.247424	0.193239	0.0674855	1.275 +/- 0.973	1.05 +/- 0.751	0.823161	0.894 +/- 0.656	1.274 +/- 1.064	1.42486
14,15-DiHETE	OXY	C20-diols	0.115429	0.123133	0.291778	0.249002	0.110862	0.0688163	0.217 +/- 0.107	0.171 +/- 0.09	0.786269	0.206 +/- 0.12	0.159 +/- 0.071	0.771527
15-KETE	OXY	C20-Ketone	0.229357	0.12597	0.409244	0.249201	0.155494	0.0698775	0.377 +/- 0.294	0.288 +/- 0.219	0.762625	0.38 +/- 0.248	0.264 +/- 0.273	0.694767
Resolvin E1	OXY	c20-Hydroxyl	0.881837	0.132058	0.93974	0.255687	0.350807	0.0721023	0.199 +/- 0.157	0.206 +/- 0.158	1.03276	0.175 +/- 0.141	0.24 +/- 0.172	1.37644
9(10)-EpODE	OXY	c18-Epoxides	6.58066e-05	0.141241	0.0014971	0.26777	0.000568829	0.0753284	1.439 +/- 0.73	0.763 +/- 0.435	0.530227	1.032 +/- 0.631	0.77 +/- 0.499	0.746013
9-HOTE	OXY	c18-Hydroxyl	0.0171102	0.158242	0.081949	0.286833	0.0304312	0.0809226	0.964 +/- 0.491	0.643 +/- 0.43	0.6671	0.883 +/- 0.558	0.69 +/- 0.317	0.781179
12-KETE	OXY	C20-Ketone	0.161347	0.158343	0.349586	0.286833	0.132607	0.0809545	0.359 +/- 0.285	0.259 +/- 0.21	0.72036	0.363 +/- 0.232	0.259 +/- 0.266	0.713516
16(17)-EpDPE	OXY	C20-epoxides	0.975329	0.160753	0.986166	0.286833	0.374087	0.0817099	0.404 +/- 0.227	0.406 +/- 0.224	1.00494	0.399 +/- 0.29	0.303 +/- 0.134	0.759074
C16:1n7t	FFA	Trans	0.380862	0.174303	0.533207	0.305029	0.199978	0.0858003	6.637 +/- 10.641	4.49 +/- 5.79	0.676545	7.676 +/- 9.09	4.362 +/- 8.47	0.568304
12(13)-EpODE	OXY	c18-Epoxides	0.022128	0.189045	0.0958881	0.324587	0.0364331	0.0899671	0.352 +/- 0.166	0.247 +/- 0.161	0.699804	0.287 +/- 0.181	0.222 +/- 0.129	0.775623
9,10-DiHODE	OXY	C18-diols	3.24723e-05	0.194314	0.000984994	0.327454	0.000374253	0.0913898	0.235 +/- 0.075	0.142 +/- 0.077	0.602801	0.17 +/- 0.084	0.14 +/- 0.059	0.824159
C20:2n6	FFA	PUFA	0.301832	0.199966	0.479783	0.330853	0.178207	0.0928795	1.894 +/- 2.602	1.313 +/- 0.895	0.693312	2.047 +/- 1.874	1.329 +/- 2.16	0.649246
C16:1n7	FFA	MUFA	0.0654672	0.206131	0.239793	0.334963	0.0809356	0.0944628	26.81 +/- 33.249	14.251 +/- 7.7	0.531549	23.585 +/- 19.915	14.851 +/- 28.349	0.629655
1-LG	eCB	C18-MAG	0.28437	0.216959	0.462101	0.346373	0.172917	0.0971432	6.314 +/- 3.564	7.551 +/- 4.463	1.19588	5.255 +/- 2.596	6.695 +/- 5.05	1.274
C18:2n6	FFA	PUFA	0.148944	0.221706	0.348022	0.347848	0.127377	0.0982799	156.477 +/- 259.9	77.53 +/- 73.907	0.495475	173.546 +/- 203.523	106.272 +/- 187.498	0.612353
NA-Gly	eCB	C20-LAA	0.0973621	0.225809	0.291778	0.348281	0.101717	0.0992444	0.264 +/- 0.228	0.374 +/- 0.257	1.41603	0.438 +/- 0.234	0.358 +/- 0.239	0.815612
9,12,13-TriHOME	OXY	C18-triols	0.477987	0.236826	0.595846	0.359186	0.226546	0.102352	0.986 +/- 0.752	0.844 +/- 0.684	0.855214	0.749 +/- 0.604	0.986 +/- 0.827	1.31667
C15:0	FFA	SFA	0.342848	0.262468	0.505854	0.39155	0.189501	0.110154	2.459 +/- 3.839	1.656 +/- 1.631	0.673341	2.673 +/- 2.706	1.72 +/- 3.334	0.643656
13-HODE	OXY	c18-Hydroxyl	0.00039777	0.281875	0.00517101	0.410255	0.00196475	0.115766	71.478 +/- 27.13	44.782 +/- 24.417	0.626521	45.935 +/- 30.062	37.602 +/- 17.968	0.818588
C14:0	FFA	SFA	0.151608	0.284023	0.348022	0.410255	0.128535	0.116372	14.58 +/- 19.279	8.683 +/- 5.747	0.595566	13.893 +/- 9.932	9.408 +/- 18.04	0.677198
C16:0	FFA	SFA	0.152977	0.294243	0.348022	0.418377	0.129123	0.119219	245.474 +/- 383.694	129.979 +/- 114.099	0.529503	251.639 +/- 258.197	166.637 +/- 320.472	0.662206
1-OG	eCB	C18-MAG	0.160656	0.334358	0.349586	0.465263	0.132326	0.130851	14.081 +/- 11.812	19.203 +/- 14.209	1.36375	21.016 +/- 14.278	17.425 +/- 10.873	0.829104
9c,11t-CLA	FFA	PUFA	0.445482	0.337443	0.586192	0.465263	0.21799	0.131713	1.358 +/- 1.542	1.1 +/- 0.48	0.810059	1.437 +/- 1.037	1.109 +/- 1.315	0.772186
2-LG	eCB	C18-MAG	0.112063	0.358381	0.291778	0.486756	0.109272	0.137445	36.723 +/- 19.891	49.535 +/- 33.712	1.34888	37.279 +/- 22.358	44.88 +/- 30.811	1.20387
9(10)-EpOME	OXY	c18-Epoxides	0.0820384	0.369392	0.266965	0.494334	0.0926012	0.140381	6.224 +/- 4.953	4.158 +/- 2.77	0.66798	6.826 +/- 4.366	5.721 +/- 3.638	0.838051
15-deoxy PGJ2	OXY	Prostaglandins	0.496193	0.392999	0.602047	0.518303	0.233163	0.146497	0.087 +/- 0.03	0.094 +/- 0.04	1.08354	0.076 +/- 0.027	0.086 +/- 0.041	1.1248
9-HODE	OXY	c18-Hydroxyl	0.00731235	0.4125	0.041589	0.53625	0.0158019	0.151375	11.185 +/- 3.939	7.837 +/- 4.685	0.700648	9.613 +/- 4.582	8.548 +/- 3.657	0.88919
C22:5n3	FFA	PUFA	0.27003	0.44437	0.446777	0.569545	0.168331	0.15903	2.529 +/- 3.981	1.587 +/- 1.227	0.62776	2.994 +/- 3.32	2.344 +/- 2.769	0.782946
C22:6n3	FFA	PUFA	0.344648	0.457172	0.505854	0.574754	0.189963	0.161999	7.381 +/- 17.3	3.906 +/- 4.688	0.529104	7.919 +/- 16.487	5.196 +/- 8.528	0.656155
2-OG	eCB	C18-MAG	0.198401	0.461066	0.392958	0.574754	0.146056	0.162891	30.483 +/- 21.107	39.464 +/- 26.058	1.29466	36.62 +/- 22.848	41.945 +/- 23.604	1.14541
OEA	eCB	c18-NAE	0.106643	0.47175	0.291778	0.580125	0.106607	0.165309	14.594 +/- 6.308	11.632 +/- 5.731	0.797041	12.952 +/- 6.957	11.58 +/- 5.026	0.894026
12,13-DiHOME	OXY	C18-diols	0.00107403	0.516622	0.0108596	0.626835	0.00403773	0.175751	4.162 +/- 1.643	2.584 +/- 1.701	0.620846	2.633 +/- 1.848	2.312 +/- 1.283	0.878138
5-KETE	OXY	C20-Ketone	0.0650297	0.542168	0.239793	0.649175	0.0805975	0.181428	0.186 +/- 0.1	0.139 +/- 0.072	0.746861	0.164 +/- 0.088	0.148 +/- 0.084	0.901777
9-KODE	OXY	C20-ketone	0.0025663	0.566125	0.0179641	0.661403	0.00682554	0.186585	4.08 +/- 2.591	2.2 +/- 1.74	0.539145	3.529 +/- 1.976	3.899 +/- 2.262	1.10477
PEA	eCB	c18-NAE	0.856049	0.566917	0.93974	0.661403	0.344078	0.186753	2.486 +/- 1.588	2.401 +/- 1.577	0.965773	2.45 +/- 1.311	2.175 +/- 1.825	0.887716
LTB5	OXY	Leukotriene	0.450917	0.58269	0.586192	0.6712	0.219459	0.190061	0.225 +/- 0.188	0.285 +/- 0.372	1.26713	0.242 +/- 0.194	0.285 +/- 0.358	1.1807
Hepoxilin A3	OXY	C20-epoxides	0.640094	0.610781	0.737324	0.686941	0.281733	0.195795	0.644 +/- 0.713	0.555 +/- 0.644	0.861947	0.644 +/- 0.839	0.548 +/- 0.468	0.85037
8,15-DiHETE	OXY	C20-diols	0.0821432	0.611453	0.266965	0.686941	0.0926685	0.195929	0.035 +/- 0.042	0.018 +/- 0.023	0.508843	0.03 +/- 0.034	0.035 +/- 0.036	1.16612
9,10-DiHOME	OXY	C18-diols	0.000145356	0.677034	0.00264549	0.749665	0.00100516	0.212479	11.504 +/- 3.915	6.838 +/- 4.438	0.594391	6.592 +/- 4.271	6.069 +/- 3.688	0.920662
DEA	eCB	C20-NAE	0.198638	0.68376	0.392958	0.749665	0.146133	0.214138	0.452 +/- 0.239	0.366 +/- 0.2	0.81077	0.39 +/- 0.252	0.361 +/- 0.192	0.92693
C18:4n3	FFA	PUFA	0.340728	0.834969	0.505854	0.899331	0.188952	0.24967	0.84 +/- 1.25	0.586 +/- 0.364	0.697363	0.838 +/- 0.626	0.783 +/- 1.209	0.933974
C20:3n6	FFA	PUFA	0.254981	0.840035	0.429691	0.899331	0.163263	0.250804	9.913 +/- 27.803	3.27 +/- 5.6	0.329908	8.346 +/- 15.378	9.519 +/- 25.469	1.14052
C20:4n6	FFA	PUFA	0.239905	0.852696	0.419834	0.901538	0.1588	0.253626	26.829 +/- 78.755	7.509 +/- 12.904	0.279886	27.317 +/- 61.509	24.278 +/- 56.259	0.888739
12,13-DiHODE	OXY	C18-diols	1.33919e-05	0.86191	0.00060933	0.901538	0.000231517	0.255666	0.13 +/- 0.056	0.066 +/- 0.048	0.502398	0.091 +/- 0.049	0.093 +/- 0.049	1.02916
C18:3n6	FFA	PUFA	0.182758	0.937879	0.386767	0.969852	0.140736	0.272069	4.01 +/- 5.515	2.444 +/- 1.549	0.609545	3.268 +/- 2.772	3.177 +/- 5.319	0.972095
SEA	eCB	c18-NAE	0.844738	0.970757	0.93974	0.992571	0.341083	0.278946	5.067 +/- 5.914	4.845 +/- 2.881	0.956143	4.859 +/- 6.169	4.909 +/- 2.756	1.01037
EKODE	OXY	c18-Epoxides	0.111655	0.994676	0.291778	0.998531	0.109076	0.283868	2.966 +/- 2.911	1.816 +/- 2.236	0.612234	2.884 +/- 2.481	2.879 +/- 2.613	0.998344
C20:5n3	FFA	PUFA	0.218223	0.998531	0.402843	0.998531	0.15216	0.284655	1.754 +/- 3.633	0.818 +/- 0.657	0.466345	1.545 +/- 2.496	1.543 +/- 2.949	0.999098

## Sheet: Tab2, t50_stats
name	class	type	pre	post	FC	p.value	fdr.p.value
9,10-DiHODE	OXY	C18-diols	0.313 +/- 0.11	0.172 +/- 0.065	0.549451	0.000685649	0.0623941
15,16-DiHODE	OXY	C18-diols	9.41 +/- 2	5.79 +/- 2.5	0.613497	0.00220693	0.0704467
12,13-DiHODE	OXY	C18-diols	0.208 +/- 0.062	0.119 +/- 0.05	0.571429	0.00240829	0.0704467
12,13-DiHOME	OXY	C18-diols	7.58 +/- 2.2	4.75 +/- 1.8	0.625	0.00309656	0.0704467
9,10-DiHOME	OXY	C18-diols	27.5 +/- 5.9	19.3 +/- 8.4	0.699301	0.0135227	0.246113
LEA	eCB	c18-NAE	6.27 +/- 1.7	4.79 +/- 1.6	0.763359	0.03271	0.426005
AEA	eCB	C20-NAE	2.15 +/- 0.63	1.71 +/- 0.45	0.793651	0.0327696	0.426005
LTB5	OXY	Leukotriene	0.244 +/- 0.19	0.109 +/- 0.07	0.44843	0.0421177	0.442273
15-HpETE	OXY	c20-Hydroxyl	1.04 +/- 0.68	0.641 +/- 0.74	0.613497	0.0448257	0.442273
C20:5n3	FFA	PUFA	1.15 +/- 0.24	1.64 +/- 0.82	1.42857	0.050641	0.442273
C18:3n6	FFA	PUFA	4.13 +/- 1.1	5.45 +/- 2	1.31579	0.0570308	0.442273
Resolvin E1	OXY	c20-Hydroxyl	0.299 +/- 0.2	0.205 +/- 0.24	0.689655	0.0802789	0.442273
1-OG	eCB	C18-MAG	26 +/- 11	17.9 +/- 10	0.689655	0.0848255	0.442273
C20:4n6	FFA	PUFA	9.39 +/- 2.3	19.1 +/- 20	2.04082	0.089633	0.442273
15(S)-HETrE	OXY	c20-Hydroxyl	0.659 +/- 0.16	0.535 +/- 0.23	0.813008	0.094543	0.442273
9(10)-EpODE	OXY	c18-Epoxides	2.66 +/- 1	2.03 +/- 1.2	0.763359	0.0997259	0.442273
C22:6n3	FFA	PUFA	5.43 +/- 1.3	8.51 +/- 5.9	1.5625	0.0997839	0.442273
11,12-DiHETrE	OXY	C20-diols	0.703 +/- 0.14	0.581 +/- 0.27	0.826446	0.0997839	0.442273
14,15-DiHETrE	OXY	C20-diols	1.06 +/- 0.2	0.916 +/- 0.33	0.869565	0.105133	0.442273
9-HOTE	OXY	c18-Hydroxyl	1.14 +/- 0.29	0.908 +/- 0.4	0.793651	0.11077	0.442273
2-OG	eCB	C18-MAG	46.6 +/- 33	28.2 +/- 14	0.60241	0.11077	0.442273
13-HODE	OXY	c18-Hydroxyl	97.8 +/- 40	76.1 +/- 40	0.78125	0.110831	0.442273
C18:4n3	FFA	PUFA	0.572 +/- 0.37	0.861 +/- 0.52	1.51515	0.116081	0.442273
OEA	eCB	c18-NAE	17.4 +/- 9.2	12.4 +/- 4.8	0.714286	0.116644	0.442273
13-HOTE	OXY	c18-Hydroxyl	1.28 +/- 0.55	1.02 +/- 0.72	0.793651	0.122823	0.447074
15(16)-EpODE	OXY	c18-Epoxides	4.91 +/- 2.1	3.72 +/- 1.7	0.757576	0.142612	0.470127
17,18-DiHETE	OXY	C20-diols	3.49 +/- 1.3	2.8 +/- 1.3	0.8	0.149821	0.470127
15-deoxy PGJ2	OXY	Prostaglandins	0.106 +/- 0.031	0.0974 +/- 0.044	0.917431	0.149821	0.470127
SEA	eCB	c18-NAE	4.37 +/- 3	3.09 +/- 3.2	0.70922	0.149821	0.470127
14,15-DiHETE	OXY	C20-diols	0.46 +/- 0.21	0.381 +/- 0.21	0.826446	0.164843	0.484105
TXB2	OXY	Thromboxane	1.98 +/- 1.6	2.25 +/- 3.6	1.13636	0.164915	0.484105
DEA	eCB	C20-NAE	0.516 +/- 0.25	0.433 +/- 0.2	0.840336	0.181052	0.499469
15-KETE	OXY	C20-Ketone	0.611 +/- 0.27	0.504 +/- 0.36	0.826446	0.181126	0.499469
13-KODE	OXY	C18-Ketone	10.6 +/- 5.4	8.02 +/- 5.5	0.757576	0.198491	0.531257
NA-Gly	eCB	C20-LAA	0.851 +/- 0.32	0.712 +/- 0.28	0.833333	0.20754	0.533811
8,9-DiHETrE	OXY	C20-diols	0.304 +/- 0.099	0.271 +/- 0.13	0.892857	0.216965	0.533811
C22:5n3	FFA	PUFA	2.01 +/- 0.57	2.57 +/- 1.3	1.28205	0.217044	0.533811
Hepoxilin A3	OXY	C20-epoxides	0.537 +/- 0.63	0.739 +/- 0.5	1.36986	0.225979	0.541161
9-HODE	OXY	c18-Hydroxyl	14.3 +/- 4.9	12.3 +/- 6.8	0.854701	0.236812	0.552562
C20:2n6	FFA	PUFA	2.5 +/- 0.62	3.08 +/- 1.2	1.23457	0.25782	0.572235
2-AG	eCB	C20-MAG	13.7 +/- 10	10.3 +/- 9	0.75188	0.25782	0.572235
9-KODE	OXY	C20-ketone	5.68 +/- 3.1	4.33 +/- 2.9	0.763359	0.268714	0.579271
EKODE	OXY	c18-Epoxides	3.74 +/- 2.2	2.85 +/- 1.9	0.763359	0.280087	0.579271
5(S)-HEPE	OXY	c20-Hydroxyl	0.498 +/- 0.22	0.407 +/- 0.2	0.819672	0.280087	0.579271
PGF2a / (isoprostanes)	OXY	Prostaglandins	0.122 +/- 0.067	0.111 +/- 0.12	0.909091	0.303626	0.613999
DHEA	eCB	C22-NAE	0.458 +/- 0.22	0.384 +/- 0.14	0.840336	0.32836	0.622673
Dihomo GLA EA	eCB	C18-NAE	0.775 +/- 0.4	0.597 +/- 0.23	0.769231	0.32836	0.622673
C16:1n7	FFA	MUFA	30.6 +/- 10	29.4 +/- 16	0.961538	0.328443	0.622673
12(13)-EpODE	OXY	c18-Epoxides	0.619 +/- 0.32	0.49 +/- 0.28	0.793651	0.341249	0.631821
9,12,13-TriHOME	OXY	C18-triols	1.09 +/- 0.69	0.881 +/- 0.62	0.806452	0.354539	0.631821
5-HETE	OXY	c20-Hydroxyl	3.08 +/- 1.3	2.58 +/- 1.4	0.840336	0.367902	0.631821
8-HETE	OXY	c20-Hydroxyl	0.843 +/- 0.26	0.768 +/- 0.43	0.909091	0.367984	0.631821
PEA	eCB	c18-NAE	6.55 +/- 2.2	5.78 +/- 2.1	0.884956	0.367984	0.631821
9c,11t-CLA	FFA	PUFA	2.46 +/- 0.54	2.75 +/- 0.7	1.1236	0.381908	0.631885
17(18)-EpETE	OXY	C20-epoxides	0.325 +/- 0.2	0.272 +/- 0.16	0.840336	0.381908	0.631885
19,20-DiHDPA	OXY	C20-diols	1.15 +/- 0.54	0.994 +/- 0.58	0.862069	0.395985	0.643476
1-AG	eCB	C20-MAG	2.54 +/- 1.1	2.14 +/- 1.2	0.840336	0.410456	0.655289
C14:0	FFA	SFA	14.2 +/- 5.3	13.4 +/- 7	0.943396	0.440401	0.684157
15-HETE	OXY	c20-Hydroxyl	2.25 +/- 0.64	1.94 +/- 0.71	0.862069	0.455711	0.684157
C18:3n3	FFA	PUFA	12.3 +/- 4.4	11.4 +/- 4.3	0.925926	0.471474	0.684157
12-KETE	OXY	C20-Ketone	0.559 +/- 0.3	0.506 +/- 0.37	0.900901	0.471474	0.684157
9-HETE	OXY	c20-Hydroxyl	0.699 +/- 0.33	0.63 +/- 0.35	0.900901	0.471474	0.684157
2-LG	eCB	C18-MAG	69.1 +/- 65	44.2 +/- 19	0.636943	0.503647	0.684157
C17:0	FFA	SFA	3.34 +/- 0.98	3.6 +/- 1.2	1.07527	0.50372	0.684157
C20:3n6	FFA	PUFA	2.16 +/- 0.52	4.29 +/- 5	2	0.50372	0.684157
9,10-13-TriHOME	OXY	C18-triols	1.32 +/- 1.2	0.912 +/- 0.57	0.689655	0.50372	0.684157
1-LG	eCB	C18-MAG	9.41 +/- 5.7	7.26 +/- 2.4	0.769231	0.50372	0.684157
C16:1n7t	FFA	Trans	6.61 +/- 2.2	6.64 +/- 3.2	1	0.537094	0.718758
PGE2	OXY	Prostaglandins	0.123 +/- 0.098	0.148 +/- 0.18	1.20482	0.606888	0.800389
9(10)-EpOME	OXY	c18-Epoxides	14.4 +/- 6	13 +/- 3.9	0.900901	0.643372	0.824676
C18:0	FFA	SFA	68.5 +/- 35	71.6 +/- 30	1.04167	0.643429	0.824676
C16:0	FFA	SFA	237 +/- 78	242 +/- 110	1.02041	0.680724	0.860359
11-HETE	OXY	c20-Hydroxyl	0.526 +/- 0.22	0.505 +/- 0.29	0.961538	0.71877	0.89537
8(9)-EpETrE	OXY	C20-epoxides	0.684 +/- 0.62	0.508 +/- 0.25	0.740741	0.738049	0.89537
C15:0	FFA	SFA	2.38 +/- 0.77	2.39 +/- 1	1	0.757621	0.89537
PGE1	OXY	Prostaglandins	0.0318 +/- 0.025	0.0312 +/- 0.03	0.980392	0.757621	0.89537
19(20)-EpDPE	OXY	C20-epoxides	1.2 +/- 0.81	1.1 +/- 0.75	0.917431	0.757621	0.89537
PGD2	OXY	Prostaglandins	0.112 +/- 0.092	0.117 +/- 0.11	1.04167	0.777224	0.906762
17(R)-HDoHE	OXY	C20-diols	0.653 +/- 0.35	0.737 +/- 0.5	1.1236	0.816931	0.928861
5-KETE	OXY	C20-Ketone	0.191 +/- 0.073	0.205 +/- 0.13	1.07527	0.836968	0.928861
C18:2n6	FFA	PUFA	148 +/- 54	157 +/- 69	1.06383	0.836996	0.928861
12-HETE	OXY	c20-Hydroxyl	21.5 +/- 22	24.9 +/- 33	1.16279	0.836996	0.928861
8,15-DiHETE	OXY	C20-diols	0.0471 +/- 0.061	0.0325 +/- 0.04	0.689655	0.876636	0.939303
C18:1n7	FFA	MUFA	17.6 +/- 5.6	17.9 +/- 7.4	1.0101	0.877371	0.939303
11(12)-EpETrE	OXY	C20-epoxides	1.17 +/- 0.57	1.17 +/- 0.66	1	0.877371	0.939303
16(17)-EpDPE	OXY	C20-epoxides	0.378 +/- 0.2	0.357 +/- 0.22	0.943396	0.938492	0.991672
C18:1n9	FFA	MUFA	304 +/- 95	314 +/- 120	1.03093	0.958979	0.991672
12(13)-EpOME	OXY	c18-Epoxides	13.4 +/- 5.9	13.3 +/- 6.4	1	0.958979	0.991672
12(S)-HEPE	OXY	c20-Hydroxyl	2.69 +/- 3.4	3.39 +/- 5.7	1.26582	0.979479	1
lipoxin a4	OXY	c20-Hydroxyl	0.0165 +/- 0.0098	0.0164 +/- 0.0095	0.990099	1	1
14(15)-EpETrE	OXY	C20-epoxides	0.617 +/- 0.26	0.629 +/- 0.3	1.02041	1	1

## Sheet: Tab3, t0_stats
name	class	type	pre	post	FC	p.value	fdr.p.value			pre ratio diol:epoxide	post ratio diol:epoxide	FC post/pre
9,10-DiHODE	OXY	C18-diols	0.326 +/- 0.15	0.214 +/- 0.13	0.653595	0.0217666	0.752137			0.148182	0.142667	0.962781
12,13-DiHODE	OXY	C18-diols	0.188 +/- 0.055	0.137 +/- 0.073	0.724638	0.0247737	0.752137			0.393305	0.34596	0.879621
1-LG	eCB	C18-MAG	6.35 +/- 2.6	9.13 +/- 2.8	1.44928	0.0247957	0.752137
9,10-DiHOME	OXY	C18-diols	23.4 +/- 6.9	17.7 +/- 7.3	0.757576	0.04803	0.813927			2.12727	1.89914	0.892759
15,16-DiHODE	OXY	C18-diols	8.06 +/- 2.2	6.2 +/- 2.6	0.769231	0.0671944	0.813927
15-HpETE	OXY	c20-Hydroxyl	0.834 +/- 0.58	0.403 +/- 0.16	0.483092	0.0672362	0.813927
13-HOTE	OXY	c18-Hydroxyl	1.64 +/- 0.71	1.24 +/- 0.67	0.757576	0.0710097	0.813927
9(10)-EpODE	OXY	c18-Epoxides	2.2 +/- 1.1	1.5 +/- 0.84	0.684932	0.0789826	0.813927
DEA	eCB	C20-NAE	0.705 +/- 0.46	0.471 +/- 0.25	0.666667	0.0921432	0.813927
12,13-DiHOME	OXY	C18-diols	6.83 +/- 2.5	5.41 +/- 2.8	0.793651	0.107293	0.813927
15(16)-EpODE	OXY	c18-Epoxides	4.23 +/- 1.9	3.09 +/- 1.1	0.729927	0.112666	0.813927
13-KODE	OXY	C18-Ketone	10.2 +/- 6.9	6.76 +/- 3.6	0.662252	0.13037	0.813927
13-HODE	OXY	c18-Hydroxyl	95.6 +/- 49	68.5 +/- 42	0.714286	0.171857	0.813927
2-LG	eCB	C18-MAG	44.8 +/- 21	69.3 +/- 39	1.53846	0.179574	0.813927
TXB2	OXY	Thromboxane	2.05 +/- 1.8	2.85 +/- 5.3	1.38889	0.187615	0.813927
9-HOTE	OXY	c18-Hydroxyl	1.4 +/- 0.75	1.15 +/- 0.69	0.826446	0.187683	0.813927
NA-Gly	eCB	C20-LAA	0.663 +/- 0.29	0.729 +/- 0.19	1.0989	0.187683	0.813927
C16:1n7	FFA	MUFA	35.4 +/- 27	26.5 +/- 9.8	0.746269	0.204559	0.813927
C20:4n6	FFA	PUFA	31.1 +/- 82	16.1 +/- 18	0.515464	0.204559	0.813927
9-HODE	OXY	c18-Hydroxyl	13.9 +/- 7.7	11.8 +/- 8	0.847458	0.204559	0.813927
C22:6n3	FFA	PUFA	11.3 +/- 22	8.1 +/- 6.7	0.714286	0.222512	0.813927
9-KODE	OXY	C20-ketone	4.52 +/- 2.6	3.43 +/- 2.3	0.757576	0.222512	0.813927
OEA	eCB	c18-NAE	19.4 +/- 13	14.2 +/- 9.1	0.729927	0.222512	0.813927
LEA	eCB	c18-NAE	6.31 +/- 2.5	5.29 +/- 1.9	0.840336	0.231829	0.813927
Resolvin E1	OXY	c20-Hydroxyl	0.196 +/- 0.15	0.15 +/- 0.13	0.763359	0.241495	0.813927
14,15-DiHETE	OXY	C20-diols	0.426 +/- 0.18	0.337 +/- 0.17	0.793651	0.241495	0.813927
1-OG	eCB	C18-MAG	19.7 +/- 11	29.1 +/- 21	1.47059	0.241495	0.813927
5(S)-HEPE	OXY	c20-Hydroxyl	0.45 +/- 0.29	0.369 +/- 0.28	0.819672	0.261741	0.850659
12(S)-HEPE	OXY	c20-Hydroxyl	6.15 +/- 6.2	3.41 +/- 3.7	0.552486	0.283051	0.888195
Dihomo GLA EA	eCB	C18-NAE	0.845 +/- 0.32	0.724 +/- 0.31	0.854701	0.305507	0.900035
15(S)-HETrE	OXY	c20-Hydroxyl	0.719 +/- 0.28	0.628 +/- 0.25	0.869565	0.317093	0.900035
AEA	eCB	C20-NAE	2.34 +/- 0.94	2 +/- 0.69	0.854701	0.329114	0.900035
11,12-DiHETrE	OXY	C20-diols	0.641 +/- 0.2	0.591 +/- 0.2	0.925926	0.341276	0.900035
C18:2n6	FFA	PUFA	215 +/- 270	163 +/- 100	0.757576	0.379775	0.900035
C17:0	FFA	SFA	4.38 +/- 4	4.12 +/- 1.7	0.943396	0.379775	0.900035
12(13)-EpODE	OXY	c18-Epoxides	0.478 +/- 0.26	0.396 +/- 0.29	0.826446	0.379775	0.900035
9c,11t-CLA	FFA	PUFA	2.8 +/- 1.4	2.78 +/- 0.65	0.990099	0.406813	0.900035
8,15-DiHETE	OXY	C20-diols	0.0284 +/- 0.043	0.0154 +/- 0.02	0.540541	0.407626	0.900035
C18:3n3	FFA	PUFA	14.7 +/- 11	11.7 +/- 5.2	0.793651	0.434967	0.900035
EKODE	OXY	c18-Epoxides	3.52 +/- 2.6	3.06 +/- 2.8	0.869565	0.434967	0.900035
PGD2	OXY	Prostaglandins	0.17 +/- 0.13	0.14 +/- 0.13	0.819672	0.434967	0.900035
5-HETE	OXY	c20-Hydroxyl	2.39 +/- 1.3	2.31 +/- 1.8	0.961538	0.434967	0.900035
PGE2	OXY	Prostaglandins	0.206 +/- 0.18	0.174 +/- 0.17	0.840336	0.464214	0.900035
9(10)-EpOME	OXY	c18-Epoxides	11 +/- 7.1	9.32 +/- 4.7	0.847458	0.464214	0.900035
14(15)-EpETrE	OXY	C20-epoxides	0.527 +/- 0.31	0.549 +/- 0.28	1.04167	0.494459	0.900035
19(20)-EpDPE	OXY	C20-epoxides	1.12 +/- 0.6	0.891 +/- 0.42	0.793651	0.494459	0.900035
SEA	eCB	c18-NAE	5.1 +/- 9.2	3.54 +/- 3.5	0.694444	0.494459	0.900035
C15:0	FFA	SFA	3.2 +/- 3.2	3.19 +/- 2.3	1	0.494525	0.900035
12-HETE	OXY	c20-Hydroxyl	42.4 +/- 35	33.2 +/- 37	0.78125	0.494525	0.900035
8-HETE	OXY	c20-Hydroxyl	0.955 +/- 0.4	0.916 +/- 0.55	0.961538	0.494525	0.900035
8,9-DiHETrE	OXY	C20-diols	0.277 +/- 0.093	0.263 +/- 0.099	0.952381	0.525673	0.920259
2-OG	eCB	C18-MAG	37.1 +/- 18	54.4 +/- 43	1.47059	0.525862	0.920259
C18:1n9	FFA	MUFA	356 +/- 270	311 +/- 150	0.877193	0.558185	0.923542
C16:0	FFA	SFA	311 +/- 330	254 +/- 150	0.819672	0.558185	0.923542
17(R)-HDoHE	OXY	C20-diols	1.16 +/- 1.1	1.26 +/- 1	1.08696	0.558185	0.923542
C18:1n7	FFA	MUFA	21 +/- 17	18 +/- 8	0.854701	0.591444	0.938024
Hepoxilin A3	OXY	C20-epoxides	0.657 +/- 0.85	0.546 +/- 0.86	0.833333	0.621074	0.938024
C22:5n3	FFA	PUFA	3.28 +/- 4.3	2.64 +/- 1.6	0.806452	0.625585	0.938024
12(13)-EpOME	OXY	c18-Epoxides	10.8 +/- 6	9.88 +/- 6.2	0.917431	0.625585	0.938024
14,15-DiHETrE	OXY	C20-diols	1.02 +/- 0.27	1.01 +/- 0.29	0.990099	0.642918	0.938024
C16:1n7t	FFA	Trans	9.14 +/- 10	9.34 +/- 7.9	1.02041	0.660549	0.938024
C18:4n3	FFA	PUFA	0.854 +/- 0.78	0.759 +/- 0.37	0.884956	0.660549	0.938024
C20:3n6	FFA	PUFA	7.45 +/- 20	4.56 +/- 7.5	0.613497	0.678273	0.938024
15-HETE	OXY	c20-Hydroxyl	2.55 +/- 1.1	2.42 +/- 1.2	0.952381	0.69627	0.938024
15-deoxy PGJ2	OXY	Prostaglandins	0.106 +/- 0.073	0.111 +/- 0.062	1.04167	0.714351	0.938024
PGE1	OXY	Prostaglandins	0.0478 +/- 0.037	0.045 +/- 0.034	0.943396	0.732639	0.938024
PGF2a / (isoprostanes)	OXY	Prostaglandins	0.113 +/- 0.065	0.103 +/- 0.075	0.917431	0.732678	0.938024
9,10-13-TriHOME	OXY	C18-triols	0.99 +/- 0.57	0.991 +/- 0.76	1	0.732678	0.938024
17(18)-EpETE	OXY	C20-epoxides	0.252 +/- 0.16	0.229 +/- 0.1	0.909091	0.732678	0.938024
15-KETE	OXY	C20-Ketone	0.512 +/- 0.29	0.49 +/- 0.27	0.952381	0.769664	0.938024
C20:5n3	FFA	PUFA	2.06 +/- 3.3	1.44 +/- 0.83	0.699301	0.769698	0.938024
11(12)-EpETrE	OXY	C20-epoxides	0.991 +/- 0.65	0.985 +/- 0.58	0.990099	0.769698	0.938024
1-AG	eCB	C20-MAG	3.53 +/- 2.8	3.78 +/- 4.3	1.07527	0.769698	0.938024
C20:2n6	FFA	PUFA	3.22 +/- 2.3	3.07 +/- 1.1	0.952381	0.80725	0.938024
8(9)-EpETrE	OXY	C20-epoxides	0.847 +/- 1.1	0.962 +/- 1.4	1.13636	0.80725	0.938024
PEA	eCB	c18-NAE	6.31 +/- 2	6.25 +/- 1.3	0.990099	0.80725	0.938024
9-HETE	OXY	c20-Hydroxyl	0.738 +/- 0.36	0.864 +/- 0.75	1.17647	0.826148	0.938024
12-KETE	OXY	C20-Ketone	0.518 +/- 0.29	0.487 +/- 0.26	0.943396	0.826174	0.938024
2-AG	eCB	C20-MAG	19.7 +/- 17	27 +/- 34	1.36986	0.826174	0.938024
19,20-DiHDPA	OXY	C20-diols	1.06 +/- 0.49	1.01 +/- 0.47	0.952381	0.845205	0.938024
lipoxin a4	OXY	c20-Hydroxyl	0.0181 +/- 0.0089	0.0173 +/- 0.0073	0.952381	0.845229	0.938024
C18:3n6	FFA	PUFA	5.26 +/- 3.3	4.69 +/- 1.8	0.892857	0.845252	0.938024
DHEA	eCB	C22-NAE	0.443 +/- 0.2	0.442 +/- 0.22	1	0.864374	0.947687
11-HETE	OXY	c20-Hydroxyl	0.573 +/- 0.26	0.684 +/- 0.55	1.19048	0.922246	0.975878
16(17)-EpDPE	OXY	C20-epoxides	0.35 +/- 0.36	0.402 +/- 0.39	1.14943	0.922246	0.975878
9,12,13-TriHOME	OXY	C18-triols	0.888 +/- 0.33	1.04 +/- 0.82	1.17647	0.922258	0.975878
17,18-DiHETE	OXY	C20-diols	3.14 +/- 1.2	3.02 +/- 0.93	0.961538	0.941635	0.984929
C14:0	FFA	SFA	16.6 +/- 13	14.5 +/- 7.7	0.877193	0.961083	0.993847
C18:0	FFA	SFA	92.3 +/- 100	79.6 +/- 49	0.862069	1	1
5-KETE	OXY	C20-Ketone	0.191 +/- 0.13	0.181 +/- 0.11	0.952381	1	1
LTB5	OXY	Leukotriene	0.225 +/- 0.19	0.217 +/- 0.2	0.961538	1	1

## Sheet: Tab4CLUSTERS, INDIVIDUAL LIPIDS
name	pattern	pattern_key	pattern_legend		METABOLITE PATTERN CLUSTERS IN EXERCISING WOMEN (t0 min [pre-exercise], t10 and t20 min exercise, and t50 [20 min post-cessation of exercise]), HIGHLIGHTING WHICH CLUSTER INDIVIDUAL METABOLITES FALL INTO, IN BOTH THE PRE- AND POST-WEIGHT LOSS/FITNESS INTERVENTION PHASES OF THE STUDY
1-AG	diff	7_6	post_pre		COLUMN 'C' (pattern_key) denotes the cluster# in post- and pre-intervention, respectively. The same number shared in both (e.g., 6_6) indicates that the metabolite remained in the same cluster at both Test Wk 1 and Test Wk2
13-KODE	diff	7_6	post_pre		X value is time in minutes, Y value unitless, scaled relative plasma concentration
15-HETE	diff	7_6	post_pre
15-KETE	diff	7_6	post_pre
15(S)-HETrE	diff	7_6	post_pre
9-HOTE	diff	7_6	post_pre
1-LG	diff	1_2	post_pre
11(12)-EpETrE	diff	1_2	post_pre
16(17)-EpDPE	diff	1_2	post_pre
1-OG	diff	3_6	post_pre
2-LG	diff	3_6	post_pre
2-OG	diff	3_6	post_pre
Resolvin E1	diff	3_6	post_pre
SEA	diff	3_6	post_pre
11,12-DiHETrE	diff	6_1	post_pre
14,15-DiHETE	diff	6_1	post_pre
8,9-DiHETrE	diff	6_1	post_pre
12-HETE	diff	5_7	post_pre
12(S)-HEPE	diff	5_7	post_pre
12(13)-EpODE	diff	2_6	post_pre
15-HpETE	diff	5_4	post_pre
17(18)-EpETE	diff	1_6	post_pre
9(10)-EpODE	diff	1_6	post_pre
9c,11t-CLA	diff	1_6	post_pre
C15:0	diff	1_6	post_pre
C18:3n3	diff	1_6	post_pre
C20:2n6	diff	1_6	post_pre
C20:4n6	diff	1_6	post_pre
C22:5n3	diff	1_6	post_pre
17(R)-HDoHE	diff	7_3	post_pre
5-KETE	diff	7_3	post_pre
2-AG	diff	7_5	post_pre
PGE1	diff	7_5	post_pre
8,15-DiHETE	diff	5_2	post_pre
9-KODE	diff	5_6	post_pre
9,10-13-TriHOME	diff	3_2	post_pre
9,12,13-TriHOME	diff	5_3	post_pre
C18:4n3	diff	6_3	post_pre
C20:5n3	diff	6_3	post_pre
DEA	diff	3_5	post_pre
OEA	diff	3_5	post_pre
Dihomo GLA EA	diff	3_7	post_pre
LTB5	diff	3_7	post_pre
Hepoxilin A3	diff	2_3	post_pre
lipoxin a4	diff	1_7	post_pre
NA-Gly	diff	6_2	post_pre
PGF2a / (isoprostanes)	diff	7_4	post_pre
11-HETE	same	7_7	post_pre
13-HOTE	same	7_7	post_pre
8-HETE	same	7_7	post_pre
9-HETE	same	7_7	post_pre
PGD2	same	7_7	post_pre
PGE2	same	7_7	post_pre
12-KETE	same	6_6	post_pre
12,13-DiHODE	same	6_6	post_pre
12,13-DiHOME	same	6_6	post_pre
13-HODE	same	6_6	post_pre
14,15-DiHETrE	same	6_6	post_pre
15-deoxy PGJ2	same	6_6	post_pre
15(16)-EpODE	same	6_6	post_pre
15,16-DiHODE	same	6_6	post_pre
17,18-DiHETE	same	6_6	post_pre
19,20-DiHDPA	same	6_6	post_pre
5-HETE	same	6_6	post_pre
5(S)-HEPE	same	6_6	post_pre
9-HODE	same	6_6	post_pre
9,10-DiHODE	same	6_6	post_pre
9,10-DiHOME	same	6_6	post_pre
AEA	same	6_6	post_pre
C18:3n6	same	6_6	post_pre
C22:6n3	same	6_6	post_pre
DHEA	same	6_6	post_pre
EKODE	same	6_6	post_pre
LEA	same	6_6	post_pre
PEA	same	6_6	post_pre
12(13)-EpOME	same	2_2	post_pre
9(10)-EpOME	same	2_2	post_pre
14(15)-EpETrE	same	1_1	post_pre
19(20)-EpDPE	same	1_1	post_pre
8(9)-EpETrE	same	1_1	post_pre
C14:0	same	1_1	post_pre
C16:0	same	1_1	post_pre
C16:1n7	same	1_1	post_pre
C16:1n7t	same	1_1	post_pre
C17:0	same	1_1	post_pre
C18:0	same	1_1	post_pre
C18:1n7	same	1_1	post_pre
C18:1n9	same	1_1	post_pre
C18:2n6	same	1_1	post_pre
C20:3n6	same	1_1	post_pre
TXB2	same	5_5	post_pre

## Sheet: Tab5CLUSTERS, METABOLITE GROUPS
METABOLITE PATTERN CLUSTERS IN EXERCISING WOMEN (considering t0 min [pre-exercise], t10 and t20 min exercise, and t50 [20 min post-cessation of exercise]), HIGHLIGHTING WHICH CLUSTER INDIVIDUAL METABOLITES FALL INTO, IN BOTH THE PRE- AND POST-WEIGHT LOSS/FITNESS INTERVENTION PHASES OF THE STUDY
cluster	intervention	Name
1	post	C18:1n9, C18:2n6, C16:0, C16:1n7, C18:1n7, C14:0, C16:1n7t, C15:0, C18:0, C17:0, C20:3n6, C18:3n3, C20:4n6, C20:2n6, 9c,11t-CLA, C22:5n3, 9(10)-EpODE, 11(12)-EpETrE, 8(9)-EpETrE, lipoxin a4, 17(18)-EpETE, 14(15)-EpETrE, 19(20)-EpDPE, 16(17)-EpDPE, 1-LG
1	pre	C18:1n9, C18:2n6, C16:0, C16:1n7, C18:1n7, C14:0, C16:1n7t, C18:0, C17:0, C20:3n6, 11,12-DiHETrE, 8(9)-EpETrE, 14,15-DiHETE, 8,9-DiHETrE, 14(15)-EpETrE, 19(20)-EpDPE
2	post	Hepoxilin A3, 12(13)-EpOME, 9(10)-EpOME, 12(13)-EpODE
2	pre	11(12)-EpETrE, 8,15-DiHETE, 9,10-13-TriHOME, 12(13)-EpOME, 9(10)-EpOME, 16(17)-EpDPE, 1-LG, NA-Gly
3	post	Resolvin E1, 9,10-13-TriHOME, LTB5, Dihomo GLA EA, 2-LG, DEA, OEA, 2-OG, SEA, 1-OG
3	pre	C18:4n3, C20:5n3, 9,12,13-TriHOME, Hepoxilin A3, 5-KETE, 17(R)-HDoHE
4	pre	15-HpETE, PGF2a / (isoprostanes)
5	post	TXB2, 9,12,13-TriHOME, 12(S)-HEPE, 15-HpETE, 9-KODE, 12-HETE, 8,15-DiHETE
5	pre	TXB2, PGE1, 2-AG, DEA, OEA
6	post	C18:3n6, C18:4n3, C22:6n3, C20:5n3, 15,16-DiHODE, 12,13-DiHOME, 9,10-DiHOME, 14,15-DiHETrE, 11,12-DiHETrE, EKODE, 15(16)-EpODE, 12,13-DiHODE, 9,10-DiHODE, 17,18-DiHETE, 15-deoxy PGJ2, 5(S)-HEPE, 12-KETE, 5-HETE, 14,15-DiHETE, 19,20-DiHDPA, 8,9-DiHETrE, 13-HODE, 9-HODE, DHEA, AEA, LEA, PEA, NA-Gly
6	pre	C15:0, C18:3n3, C18:3n6, C20:4n6, C20:2n6, 9c,11t-CLA, C22:5n3, C22:6n3, 15,16-DiHODE, 12,13-DiHOME, 9,10-DiHOME, 14,15-DiHETrE, EKODE, 15(16)-EpODE, 13-KODE, 9(10)-EpODE, 9-KODE, Resolvin E1, 12,13-DiHODE, 9,10-DiHODE, 17,18-DiHETE, 15-deoxy PGJ2, 5(S)-HEPE, 15-KETE, 12-KETE, 5-HETE, 19,20-DiHDPA, 9-HOTE, 13-HODE, 9-HODE, 17(18)-EpETE, 15-HETE, 15(S)-HETrE, 12(13)-EpODE, DHEA, AEA, LEA, 1-AG, 2-…
7	post	13-KODE, PGF2a / (isoprostanes), PGE2, PGE1, PGD2, 13-HOTE, 15-KETE, 5-KETE, 9-HOTE, 15-HETE, 17(R)-HDoHE, 11-HETE, 8-HETE, 15(S)-HETrE, 9-HETE, 2-AG, 1-AG
7	pre	12(S)-HEPE, 12-HETE, PGE2, PGD2, lipoxin a4, 13-HOTE, 11-HETE, 8-HETE, 9-HETE, LTB5, Dihomo GLA EA

## Sheet: Tab6, sEH INDICATORS IN ACUTEEX
PRELIMINARY FINDINGS FOR PRODUCT:PRECURSOR RATIOS AS SURROGATE READ-OUTS OF SOLUBLE EPOXIDE HYDROLASE ACTIVITY IN EXERCISING WOMEN; (considering t0 min [pre-exercise], t10 and t20 min exercise, and t50 [20 min post-cessation of exercise])
												PRE-WEIGHT LOSS AND FITNESS INTERVENTION = ORANGE
												POST-WEIGHT LOSS AND FITNESS INTERVENTION = BLUE
